# Supplementary material for: The Rasch Analysis Shows Poor Construct Validity and Low Reliability of the Quebec User Evaluation of Satisfaction with Assistive Technology 2.0 (QUEST 2.0) Questionnaire
Source: Int J Environ Res Public Health. 2023 Jan 6;20(2):1036. doi: 10.3390/ijerph20021036 (PMC9859407; doi:10.3390/ijerph20021036)
Supplement: Supplementary file 1 [file ijerph-20-01036-s001.zip]

Archive with 2 entries (2 files):
- IJERPH   QUEST   suppl mat 1   2022 11 15.pdf
- IJERPH   QUEST   suppl mat 2   2022 11 15.pdf
